# Supplementary material for: Evaluation of Fundus Blood Flow in Normal Individuals and Patients with Internal Carotid Artery Obstruction Using Laser Speckle Flowgraphy
Source: PLoS One. 2017 Jan 5;12(1):e0169596. doi: 10.1371/journal.pone.0169596 (PMC5215808; doi:10.1371/journal.pone.0169596)
Supplement: S1 Table — Abbreviations as in Table 1. (XLSX) [file pone.0169596.s001.xlsx]

## Sheet: Sheet1
			Right MBR value						Left MBR value						LI value
No.	Age	Sex	Retinal artery	Retinal vein	Margin of disc	Macula	Para-papilla	Entire area	Retinal artery	Retinal vein	Margin of disc	Macula	Para-papilla	Entire area	Retinal artery	Retinal vein	Margin of disc	Macula	Para-papilla	Entire area
1	36	F	27	34.7	10.6	5	4.4	7.5	21.8	24.6	10.7	6.2	6.8	7.6	1.23853	1.41057	0.990654	0.806452	0.647059	0.986842
2	76	F	35.7	38.4	15	5.1	5.7	11	41.5	47.9	16.1	6.4	8.5	11.4	0.860241	0.80167	0.931677	0.796875	0.670588	0.964912
3	59	F	18.4	29.3	10.8	8.2	7.8	10.2	27.5	33.2	13.3	11.5	7.9	12.2	0.669091	0.88253	0.81203	0.713043	0.987342	0.836066
4	48	F	33.9	42.3	12.5	5.8	6.6	9.8	21.9	31.7	12.1	6.4	6.9	10	1.54795	1.33438	1.03306	0.90625	0.956522	0.98
5	19	F	28.3	20.2	17.4	19	11.6	16.7	11.6	16.1	12.2	10.1	5.9	10.4	2.43966	1.25466	1.42623	1.88119	1.9661	1.60577
6	63	F	35	43.4	15.1	13.5	12.3	16	31.1	34.2	15	18.9	12.2	17.4	1.1254	1.26901	1.00667	0.714286	1.0082	0.91954
7	55	F	30	31.9	12.2	11.6	7.6	12.4	28.4	30.6	9.4	12.8	5.8	10.9	1.05634	1.04248	1.29787	0.90625	1.31034	1.13761
8	65	F	36.7	42.3	15.8	14.7	13.5	18.2	41.8	48.3	10.7	21.1	12.9	20.9	0.87799	0.875776	1.47664	0.696682	1.04651	0.870813
9	57	M	41.5	46.2	13	11.1	7.6	12.8	17.1	27	8.9	9	6.5	10.2	2.4269	1.71111	1.46067	1.23333	1.16923	1.2549
10	50	F	53.5	53.5	10.6	11.3	13.4	14.7	37.8	46.9	6.9	7.8	8	12.7	1.41534	1.14072	1.53623	1.44872	1.675	1.15748
11	40	M	25.4	20.9	10.3	8.2	7.2	9.5	45	42.9	13	10.3	7.2	10.5	0.564444	0.487179	0.792308	0.796117	1	0.904762
12	35	F	31.8	40.7	14.9	11.5	6.7	11.1	30	38.5	13.9	14.1	9.2	11.3	1.06	1.05714	1.07194	0.815603	0.728261	0.982301
13	67	F	32.5	40.9	16.1	13.3	12.4	14.2	39.7	41.2	15.5	14.1	9.2	13.3	0.81864	0.992718	1.03871	0.943262	1.34783	1.06767
14	48	F	37.7	45	10.3	12.8	8	12.7	44.3	44.6	11.1	10.4	8.5	12.9	0.851016	1.00897	0.927928	1.23077	0.941176	0.984496
15	25	F	52.9	44.6	11.6	13.1	7.2	12.7	40.6	42.6	13.7	10.2	7.8	12.9	1.30296	1.04695	0.846715	1.28431	0.923077	0.984496
16	17	M	22.1	22.1	11.6	12.9	6	11.7	27.7	24.7	12.1	8.6	5.3	10	0.797834	0.894737	0.958678	1.5	1.13208	1.17
17	70	M	43.5	40.2	9.8	14.1	9.4	13.8	34.3	45.6	6.9	10.8	7.6	13.1	1.26822	0.881579	1.42029	1.30556	1.23684	1.05344
18	23	F	16.7	28.2	10.7	8.3	6.4	9.7	30.4	33.5	12	6.9	7.7	10.4	0.549342	0.841791	0.891667	1.2029	0.831169	0.932692
19	65	F	43.5	49	13.9	14.3	8.3	16.2	31.2	34.9	11.4	17.3	8.7	15.7	1.39423	1.40401	1.2193	0.82659	0.954023	1.03185
20	23	F	31.6	33.8	11.7	17.4	8.2	13.4	19.7	29.7	14.6	7.3	21	14.2	1.60406	1.13805	0.80137	2.38356	0.390476	0.943662
21	26	M	31.2	31.6	13	17.3	8	13.4	20.9	29.4	13.5	20.2	7.9	14.2	1.49282	1.07483	0.962963	0.856436	1.01266	0.943662
22	15	F	17.3	20.1	9.8	13.3	5.8	10.5	22.7	24	9.6	13.1	7.4	11.1	0.762115	0.8375	1.02083	1.01527	0.783784	0.945946
23	21	F	25.4	32.4	14.3	11.4	7.1	12.3	14.3	14.4	16.1	13.1	9.8	11.7	1.77622	2.25	0.888199	0.870229	0.72449	1.05128
24	61	F	20.7	24.1	10.6	6.3	5	8.8	12.8	14.1	6.8	8.1	6.8	7.8	1.61719	1.70922	1.55882	0.777778	0.735294	1.12821
25	44	M	35.7	38.9	11.8	19	11.3	17.2	30.9	29.6	13.9	15.3	10	16.2	1.15534	1.31419	0.848921	1.24183	1.13	1.06173
26	72	F	38.3	43.7	10.1	18.2	9.7	15.2	43.7	43.7	12.9	13.9	9.9	14.7	0.87643	1	0.782946	1.30935	0.979798	1.03401
27	29	M	29.3	30.1	8.7	19.2	11.9	16	32.1	36.2	6.6	17	12.1	16.2	0.912773	0.831492	1.31818	1.12941	0.983471	0.987654
28	64	M	32.5	40.2	14.9	13.6	10	13.5	38.3	43.4	15.4	13.4	10.6	14.3	0.848564	0.926267	0.967532	1.01493	0.943396	0.944056
29	21	F	17.6	31.2	8.9	9.6	6	9.6	14.9	20.1	10	6.7	4.7	7.5	1.18121	1.55224	0.89	1.43284	1.2766	1.28
30	32	F	28.6	30.6	10.9	5.3	5.8	10.1	37.8	42.7	9.3	6.9	6.7	11.1	0.756614	0.716628	1.17204	0.768116	0.865672	0.90991
31	18	F	14.8	18.8	9.8	14.5	6.7	12.2	22.4	25.3	8.8	19.5	8.4	13.7	0.660714	0.743083	1.11364	0.74359	0.797619	0.890511
32	45	F	35.2	44.3	14.5	10.8	7.9	11.8	32	46	12	10.8	5.8	12	1.1	0.963043	1.20833	1	1.36207	0.983333
33	33	M	24.8	33.4	14.6	12.3	12.6	14.7	22	24.4	13.2	14.7	12.6	14.7	1.12727	1.36885	1.10606	0.836735	1	1
34	45	M	15.2	21.3	10.2	9.5	8.9	12	18	23.6	10.2	12.2	8.6	12.9	0.844444	0.902542	1	0.778689	1.03488	0.930233
35	32	M	17.7	27.2	7.1	14.6	5.7	11.3	25.6	23.5	11.7	14.3	10.3	13	0.691406	1.15745	0.606838	1.02098	0.553398	0.869231
36	44	M	46.2	46.4	20.1	13.2	10.2	13.9	31.9	33.8	16.3	12.5	11.8	14.1	1.44828	1.37278	1.23313	1.056	0.864407	0.985816
37	48	M	31.1	37.1	11	14.9	10.6	13.8	33.1	28.4	11.4	15.3	12.9	15.4	0.939577	1.30634	0.964912	0.973856	0.821705	0.896104
38	58	M	32.3	32.3	16	12.5	9	13.1	23.6	25.3	13.3	10.7	8.9	12.2	1.36864	1.27668	1.20301	1.16822	1.01124	1.07377
39	67	F	37.4	47.1	13.1	16.6	14.6	17.7	32.5	37.4	12.4	14.1	14.8	17.2	1.15077	1.25936	1.05645	1.1773	0.986486	1.02907
40	32	F	50.6	56	21.7	14.9	13.6	17.4	36.2	45.3	13.8	13.6	8.9	15.1	1.39779	1.2362	1.57246	1.09559	1.52809	1.15232
41	62	F	25.5	25.7	15.3	6.2	6.7	10.2	25.3	30.5	14.5	8	8.4	12.3	1.00791	0.842623	1.05517	0.775	0.797619	0.829268
mean	44.1		31.3	35.6	12.7	12.3	8.7	12.9	29.1	33.2	12	12	9	12.8	1.15	1.12	1.08	1.06	1	1.02
standard deviation	17.8		10	9.5	3	3.8	2.7	2.6	9.1	9.7	2.6	4	3	2.7	0.43	0.32	0.24	0.33	0.29	0.14
